# Supplementary material for: (3Z)-3-Hydrazinylideneindolin-2-one
Source: Acta Crystallogr Sect E Struct Rep Online. 2011 Sep 14;67(Pt 10):o2576. doi: 10.1107/S1600536811035367 (PMC3201467; doi:10.1107/S1600536811035367)
Supplement: Supplementary file 2 [file e-67-o2576-Isup2.hkl]

# 
# h,k,l, Fc-squared, Fo-squared, sigma(Fo-squared) and status flag 
# 
data_I
_shelx_title ' a in P2(1)2(1)2(1)' 
_shelx_refln_list_code          4 
_shelx_F_calc_maximum       92.39 
_exptl_crystal_F_000       336.00 
_reflns_d_resolution_high  0.8255 
 
loop_ 
 _symmetry_equiv_pos_as_xyz 
 'x, y, z' 
 '-x+1/2, -y, z+1/2' 
 '-x, y+1/2, -z+1/2' 
 'x+1/2, -y+1/2, -z' 
 
_cell_length_a     4.7211 
_cell_length_b    11.4263 
_cell_length_c    13.3693 
_cell_angle_alpha  90.000 
_cell_angle_beta   90.000 
_cell_angle_gamma  90.000 
 
_shelx_F_squared_multiplier     1.000 
 
loop_ 
 _refln_index_h 
 _refln_index_k 
 _refln_index_l 
 _refln_F_squared_calc 
 _refln_F_squared_meas 
 _refln_F_squared_sigma 
 _refln_observed_status 
   2   0   0       75.90       63.39      2.29 o 
   4   0   0        7.42        7.84      0.94 o 
   1   1   0       14.69       16.50      1.03 o 
   2   1   0       76.65       73.29      1.37 o 
   3   1   0      272.77      293.64      6.71 o 
   4   1   0       12.07       13.81      0.70 o 
   5   1   0        1.65        0.97      0.72 o 
   0   2   0     5780.82     5049.22    118.42 o 
   1   2   0      338.65      296.31      2.73 o 
   2   2   0        0.09        0.13      0.16 o 
   3   2   0      213.10      212.23      4.55 o 
   4   2   0       19.44       20.62      0.79 o 
   5   2   0       14.07       14.37      1.17 o 
   1   3   0       58.16       59.91      1.09 o 
   2   3   0       84.46       86.22      1.24 o 
   3   3   0      215.91      223.39      2.73 o 
   4   3   0        5.70        6.17      0.61 o 
   5   3   0       79.07       74.09      2.27 o 
   0   4   0     8397.68     7929.38    248.92 o 
   1   4   0      671.95      720.40      7.26 o 
   2   4   0       60.06       54.36      1.27 o 
   3   4   0       84.04       88.03      1.44 o 
   4   4   0        0.14        0.19      0.37 o 
   5   4   0        2.79        2.47      0.71 o 
   1   5   0        5.42        2.22      0.62 o 
   2   5   0      295.51      305.12      3.92 o 
   3   5   0        2.86        2.19      0.39 o 
   4   5   0       97.49       95.65      2.27 o 
   5   5   0       53.67       52.84      2.03 o 
   0   6   0      329.32      330.30      4.88 o 
   1   6   0      377.66      431.89      5.46 o 
   2   6   0      125.32      133.29      2.31 o 
   3   6   0      165.80      163.39      2.88 o 
   4   6   0       74.05       73.27      2.10 o 
   5   6   0       25.87       29.52      1.68 o 
   1   7   0      107.20      108.82      2.01 o 
   2   7   0       14.10       11.62      0.77 o 
   3   7   0      122.96      124.91      2.51 o 
   4   7   0      238.35      244.95      4.10 o 
   0   8   0      316.31      300.01      6.97 o 
   1   8   0        0.15        0.46      0.31 o 
   2   8   0        0.56        0.26      0.33 o 
   3   8   0       15.62       13.60      0.96 o 
   4   8   0        9.32        8.19      1.67 o 
   1   9   0        0.08        0.22      0.32 o 
   2   9   0       71.19       71.75      1.89 o 
   3   9   0        6.43        7.17      0.82 o 
   4   9   0       31.03       31.31      1.34 o 
   0  10   0       21.26       16.84      1.70 o 
   1  10   0       78.26       73.69      1.93 o 
   2  10   0       14.58       14.96      1.08 o 
   3  10   0       81.78       79.47      2.22 o 
   1  11   0       21.39       22.77      1.48 o 
   2  11   0        5.13        5.04      0.71 o 
   3  11   0        1.12        0.91      0.58 o 
   0  12   0       75.32       84.31      3.96 o 
   1  12   0      121.37      121.51      3.45 o 
   2  12   0        0.21        1.31      0.53 o 
   1  13   0        1.44        3.19      1.05 o 
   1   0   1      516.71      515.03      5.14 o 
   2   0   1      461.91      472.59      5.23 o 
   3   0   1       28.31       31.04      1.06 o 
   4   0   1       23.55       24.74      0.96 o 
   5   0   1        0.01       -0.24      0.38 o 
   0   1   1      100.56      103.95      0.89 o 
   1   1   1      171.34      177.17      1.40 o 
   2   1   1      126.59      128.49      1.29 o 
   3   1   1       22.04       23.24      0.60 o 
   4   1   1       34.97       33.89      0.76 o 
   5   1   1        0.96        0.54      0.29 o 
   0   2   1      144.38      130.18      1.17 o 
   1   2   1        2.33        1.41      0.10 o 
   2   2   1      157.90      155.60      2.16 o 
   3   2   1      100.96       98.10      1.10 o 
   4   2   1       97.59       95.32      1.23 o 
   5   2   1       15.90       17.29      0.81 o 
   0   3   1       40.52       41.72      0.68 o 
   1   3   1      538.33      552.68      3.64 o 
   2   3   1       71.17       68.06      0.76 o 
   3   3   1       85.56       89.81      1.21 o 
   4   3   1       54.72       53.87      1.07 o 
   5   3   1       20.18       21.04      0.88 o 
   0   4   1      288.43      307.64      3.43 o 
   1   4   1       80.07       76.02      0.83 o 
   2   4   1      457.27      456.98      3.32 o 
   3   4   1       28.54       31.46      0.59 o 
   4   4   1       29.60       31.01      0.86 o 
   5   4   1       35.21       35.07      1.07 o 
   0   5   1       26.60       31.70      0.86 o 
   1   5   1      453.56      470.61      3.66 o 
   2   5   1      130.56      138.82      1.89 o 
   3   5   1       53.41       54.32      1.05 o 
   4   5   1       23.07       21.98      0.76 o 
   5   5   1        3.42        3.42      0.49 o 
   0   6   1      102.89      130.28      2.06 o 
   1   6   1       46.23       46.81      0.68 o 
   2   6   1       83.35       85.32      1.26 o 
   3   6   1       79.26       78.86      1.33 o 
   4   6   1       20.96       22.24      0.79 o 
   5   6   1       28.25       29.46      1.46 o 
   0   7   1      317.74      342.44      4.25 o 
   1   7   1       46.28       42.40      0.76 o 
   2   7   1       13.87       10.94      0.53 o 
   3   7   1       95.28       88.80      1.47 o 
   4   7   1       32.91       35.34      1.07 o 
   0   8   1        0.53        0.63      0.32 o 
   1   8   1      225.05      217.02      2.04 o 
   2   8   1      109.86      110.90      1.70 o 
   3   8   1       61.98       58.88      1.16 o 
   4   8   1        7.38        7.08      0.56 o 
   0   9   1      480.66      469.03      5.67 o 
   1   9   1      248.84      237.77      2.63 o 
   2   9   1      117.71      116.10      1.74 o 
   3   9   1       61.30       56.97      1.19 o 
   4   9   1        8.01        8.36      0.62 o 
   0  10   1       41.32       35.75      1.25 o 
   1  10   1       83.07       86.13      1.48 o 
   2  10   1       56.15       54.94      1.14 o 
   3  10   1       82.43       79.50      2.31 o 
   0  11   1       84.46       82.16      2.58 o 
   1  11   1       10.45        9.13      0.62 o 
   2  11   1       64.65       58.50      1.24 o 
   3  11   1        2.80        3.58      0.48 o 
   0  12   1       59.72       58.14      3.07 o 
   1  12   1       16.26       18.57      0.93 o 
   2  12   1       11.96       14.62      0.83 o 
   0  13   1       59.35       77.94      3.96 o 
   1  13   1       37.54       36.22      1.35 o 
   0   0   2      443.15      437.01     10.42 o 
   1   0   2      145.63      128.29      1.43 o 
   2   0   2        6.40        4.89      0.54 o 
   3   0   2       87.18       93.61      2.18 o 
   4   0   2      128.45      123.80      3.16 o 
   5   0   2        0.70        1.26      0.49 o 
   0   1   2     2648.92     2585.08     18.14 o 
   1   1   2     8535.85     7928.15     44.17 o 
   2   1   2      161.14      164.14      1.50 o 
   3   1   2       93.85       92.64      1.21 o 
   4   1   2        7.60        7.99      0.63 o 
   5   1   2        2.94        3.55      0.43 o 
   0   2   2      341.70      325.73      2.58 o 
   1   2   2     1065.73     1001.11      5.80 o 
   2   2   2      447.31      462.18      3.14 o 
   3   2   2       54.61       57.89      0.88 o 
   4   2   2       11.98       13.18      0.50 o 
   5   2   2      141.30      153.77      2.33 o 
   0   3   2       78.78       70.00      0.84 o 
   1   3   2      684.77      698.17      3.97 o 
   2   3   2       97.84       99.75      1.04 o 
   3   3   2        9.85       11.46      0.42 o 
   4   3   2        5.44        5.69      0.38 o 
   5   3   2       15.45       15.05      0.84 o 
   0   4   2     1065.38     1104.66      8.12 o 
   1   4   2      140.22      155.22      1.30 o 
   2   4   2      263.10      288.25      2.20 o 
   3   4   2       56.80       52.98      0.83 o 
   4   4   2       40.14       42.09      1.02 o 
   5   4   2       37.73       39.58      1.20 o 
   0   5   2       22.67       25.70      0.65 o 
   1   5   2     1482.32     1526.50      8.90 o 
   2   5   2      149.05      150.35      1.42 o 
   3   5   2        3.70        3.55      0.33 o 
   4   5   2       38.82       40.19      0.96 o 
   5   5   2       13.68       16.65      0.90 o 
   0   6   2       69.39       79.02      1.29 o 
   1   6   2       66.24       71.79      0.77 o 
   2   6   2      101.34       99.99      1.12 o 
   3   6   2       94.65       97.34      1.59 o 
   4   6   2       60.93       61.17      1.21 o 
   5   6   2       72.16       76.75      1.69 o 
   0   7   2      122.12      113.14      1.70 o 
   1   7   2       80.91       83.43      1.11 o 
   2   7   2       30.05       27.43      0.70 o 
   3   7   2       35.78       35.97      0.87 o 
   4   7   2        5.98        5.48      0.60 o 
   0   8   2      282.72      275.86      3.22 o 
   1   8   2      118.43      113.98      1.33 o 
   2   8   2       75.51       75.78      1.22 o 
   3   8   2       43.96       41.05      0.97 o 
   4   8   2       51.88       50.06      1.16 o 
   0   9   2        6.05        3.76      0.45 o 
   1   9   2       82.53       80.84      1.36 o 
   2   9   2       25.77       22.18      0.75 o 
   3   9   2        2.26        2.11      0.36 o 
   4   9   2       15.82       15.51      0.87 o 
   0  10   2        2.34        2.17      0.46 o 
   1  10   2      105.27      102.90      1.64 o 
   2  10   2        4.20        3.67      0.40 o 
   3  10   2       35.29       36.21      1.01 o 
   0  11   2        0.93        1.49      0.57 o 
   1  11   2       73.41       70.16      1.40 o 
   2  11   2      103.42       97.10      1.75 o 
   3  11   2       10.41       11.70      0.70 o 
   0  12   2       13.86       13.31      1.29 o 
   1  12   2       22.26       25.33      0.96 o 
   2  12   2        2.61        4.10      0.51 o 
   0  13   2        4.15        3.13      1.68 o 
   1  13   2        5.08        4.64      0.65 o 
   1   0   3     5246.43     5211.67     51.91 o 
   2   0   3      214.32      229.22      2.41 o 
   3   0   3        0.35        0.32      0.31 o 
   4   0   3       16.77       16.06      1.85 o 
   5   0   3        1.34        1.30      0.54 o 
   0   1   3      223.86      200.42      1.70 o 
   1   1   3     4666.49     4646.72     24.20 o 
   2   1   3       31.25       30.40      0.55 o 
   3   1   3        7.41        7.99      0.38 o 
   4   1   3       15.49       15.10      0.73 o 
   5   1   3       39.89       43.18      1.40 o 
   0   2   3       45.39       31.27      0.49 o 
   1   2   3      529.58      547.49      3.21 o 
   2   2   3      736.34      792.45      5.28 o 
   3   2   3       97.58      100.30      1.68 o 
   4   2   3       10.92       12.03      0.59 o 
   5   2   3       14.11       15.29      0.84 o 
   0   3   3       13.74       14.85      0.39 o 
   1   3   3      418.01      420.20      2.73 o 
   2   3   3       26.51       29.75      0.53 o 
   3   3   3       25.00       26.69      0.59 o 
   4   3   3      169.11      171.24      2.05 o 
   5   3   3       54.99       57.18      1.41 o 
   0   4   3       98.01       94.08      1.14 o 
   1   4   3      376.01      389.75      2.61 o 
   2   4   3      387.30      421.64      2.99 o 
   3   4   3       55.49       58.66      0.95 o 
   4   4   3        6.80        7.73      0.58 o 
   5   4   3        9.18        8.74      0.70 o 
   0   5   3      567.05      610.84      4.90 o 
   1   5   3      432.29      436.70      3.13 o 
   2   5   3       39.54       38.06      0.65 o 
   3   5   3       69.87       68.94      1.13 o 
   4   5   3       94.70       95.95      2.16 o 
   5   5   3       16.40       17.85      0.93 o 
   0   6   3       16.30       17.73      0.80 o 
   1   6   3       14.56       15.98      0.39 o 
   2   6   3      234.84      236.03      2.02 o 
   3   6   3      100.30       95.78      1.44 o 
   4   6   3       25.07       22.65      0.91 o 
   5   6   3        5.02        6.48      0.70 o 
   0   7   3       19.30       20.60      0.71 o 
   1   7   3       15.37       13.00      0.39 o 
   2   7   3      109.38      108.10      1.43 o 
   3   7   3       51.53       47.62      1.00 o 
   4   7   3       87.58       88.47      1.70 o 
   0   8   3       79.74       85.81      1.54 o 
   1   8   3      156.81      150.41      1.86 o 
   2   8   3      307.06      293.56      2.80 o 
   3   8   3       65.12       66.60      1.24 o 
   4   8   3        4.07        4.26      0.52 o 
   0   9   3       27.10       25.32      1.33 o 
   1   9   3       56.67       51.41      1.11 o 
   2   9   3       74.96       75.69      1.41 o 
   3   9   3       42.60       41.87      1.03 o 
   4   9   3       25.38       28.73      1.11 o 
   0  10   3      239.48      243.05      4.10 o 
   1  10   3      120.01      115.78      1.76 o 
   2  10   3       68.82       64.17      1.36 o 
   3  10   3        0.19        0.83      0.35 o 
   0  11   3       27.79       27.47      1.54 o 
   1  11   3       51.47       50.77      1.40 o 
   2  11   3       12.59       11.97      0.74 o 
   3  11   3       12.49       14.59      0.85 o 
   0  12   3        9.65        8.09      1.07 o 
   1  12   3        4.27        4.91      0.51 o 
   2  12   3       49.49       54.06      1.37 o 
   0  13   3       62.75       69.83      2.66 o 
   1  13   3       20.39       24.98      1.12 o 
   0   0   4     3127.21     3082.70     40.00 o 
   1   0   4     1898.59     1917.15     17.72 o 
   2   0   4      339.58      336.20      4.01 o 
   3   0   4      141.32      127.86      1.76 o 
   4   0   4        0.94        0.91      0.41 o 
   5   0   4        0.60        0.48      0.84 o 
   0   1   4      182.59      181.57      1.83 o 
   1   1   4      266.75      281.89      1.91 o 
   2   1   4      286.67      292.73      2.25 o 
   3   1   4      117.33      110.86      1.28 o 
   4   1   4       43.10       43.54      1.03 o 
   5   1   4       29.56       29.65      1.36 o 
   0   2   4        0.37        0.29      0.12 o 
   1   2   4      216.33      227.80      1.47 o 
   2   2   4      120.37      118.31      1.52 o 
   3   2   4      103.19      105.74      1.27 o 
   4   2   4       20.97       22.33      0.74 o 
   5   2   4       24.42       26.66      1.37 o 
   0   3   4      182.89      189.48      1.97 o 
   1   3   4       12.43       10.05      0.26 o 
   2   3   4       86.07       93.50      1.01 o 
   3   3   4      142.50      140.41      1.65 o 
   4   3   4       75.31       72.68      1.26 o 
   5   3   4       17.42       16.15      1.16 o 
   0   4   4     1759.05     1824.83     13.13 o 
   1   4   4      221.59      228.14      1.65 o 
   2   4   4       39.14       37.52      0.67 o 
   3   4   4       57.31       53.25      1.20 o 
   4   4   4       17.17       14.52      0.74 o 
   5   4   4       11.67       13.30      1.06 o 
   0   5   4      173.44      188.63      1.97 o 
   1   5   4      228.55      230.72      1.69 o 
   2   5   4       27.88       23.69      0.98 o 
   3   5   4       71.96       69.81      1.01 o 
   4   5   4       62.06       62.69      1.36 o 
   5   5   4        4.25        4.30      0.99 o 
   0   6   4      272.38      286.92      3.29 o 
   1   6   4       95.26       92.69      0.95 o 
   2   6   4      134.57      130.23      1.50 o 
   3   6   4       97.49      101.34      1.46 o 
   4   6   4       14.87       15.97      0.81 o 
   0   7   4       25.16       21.35      0.73 o 
   1   7   4        6.82        7.76      0.40 o 
   2   7   4       25.22       21.81      0.62 o 
   3   7   4      182.55      177.07      2.25 o 
   4   7   4        0.19        0.04      0.32 o 
   0   8   4      112.15      107.04      1.76 o 
   1   8   4       85.43       82.19      1.31 o 
   2   8   4       43.65       41.05      0.99 o 
   3   8   4        9.02       10.53      0.58 o 
   4   8   4        3.25        3.34      0.48 o 
   0   9   4      489.15      471.19      4.98 o 
   1   9   4       29.62       30.51      0.96 o 
   2   9   4       19.26       18.24      0.78 o 
   3   9   4       41.56       39.69      1.11 o 
   4   9   4       30.87       30.01      1.25 o 
   0  10   4        9.94       11.56      0.72 o 
   1  10   4       26.62       26.18      0.84 o 
   2  10   4       11.70       11.03      0.68 o 
   3  10   4       44.51       43.37      1.21 o 
   0  11   4       64.91       66.79      1.94 o 
   1  11   4       12.54       13.99      0.71 o 
   2  11   4        2.72        1.95      0.45 o 
   3  11   4        1.60        1.30      0.42 o 
   0  12   4       40.67       37.10      2.14 o 
   1  12   4        1.13        2.00      0.46 o 
   2  12   4       10.03        9.97      0.72 o 
   0  13   4       39.99       46.59      2.29 o 
   1  13   4        6.21        8.13      0.71 o 
   1   0   5      138.08      129.89      1.51 o 
   2   0   5     1226.78     1230.61     10.42 o 
   3   0   5        4.71        4.09      0.49 o 
   4   0   5       24.02       23.59      2.19 o 
   5   0   5        2.20        3.68      0.82 o 
   0   1   5       86.33       81.25      1.09 o 
   1   1   5      120.21      132.77      1.21 o 
   2   1   5     1057.64     1121.92      6.77 o 
   3   1   5       32.89       33.84      0.77 o 
   4   1   5       34.97       33.30      1.56 o 
   5   1   5       13.23       12.31      1.23 o 
   0   2   5      122.86      137.50      1.43 o 
   1   2   5      155.05      167.96      1.24 o 
   2   2   5      461.18      478.46      3.49 o 
   3   2   5       93.61       94.16      1.36 o 
   4   2   5      157.40      161.48      2.12 o 
   5   2   5        8.57        8.98      0.93 o 
   0   3   5       56.78       55.48      0.83 o 
   1   3   5      589.00      601.30      3.40 o 
   2   3   5      155.83      147.06      1.47 o 
   3   3   5       39.88       39.10      0.97 o 
   4   3   5       25.21       26.16      0.88 o 
   5   3   5        0.75        0.73      0.49 o 
   0   4   5      121.22      129.10      1.47 o 
   1   4   5      491.57      525.59      3.08 o 
   2   4   5       59.09       53.62      0.77 o 
   3   4   5      146.07      151.50      1.75 o 
   4   4   5       76.72       74.85      1.64 o 
   5   4   5       16.02       19.37      1.28 o 
   0   5   5      271.35      287.27      2.73 o 
   1   5   5      128.65      133.12      1.13 o 
   2   5   5      103.66      101.64      1.13 o 
   3   5   5      122.35      122.92      1.80 o 
   4   5   5        1.69        1.60      0.41 o 
   5   5   5        8.73        9.76      1.06 o 
   0   6   5      110.57      102.63      1.41 o 
   1   6   5       15.52       17.90      0.42 o 
   2   6   5       27.74       24.32      0.64 o 
   3   6   5        4.92        4.61      0.45 o 
   4   6   5        8.73        8.30      0.70 o 
   0   7   5        5.25        5.54      0.40 o 
   1   7   5      296.18      301.77      2.25 o 
   2   7   5       37.42       35.40      0.79 o 
   3   7   5        5.30        5.67      0.51 o 
   4   7   5       18.14       18.25      1.03 o 
   0   8   5      118.24      111.15      1.82 o 
   1   8   5       53.78       50.69      0.93 o 
   2   8   5      149.00      137.41      1.91 o 
   3   8   5       20.39       18.39      0.82 o 
   4   8   5        8.66        8.43      0.77 o 
   0   9   5       24.13       26.71      0.93 o 
   1   9   5      298.89      288.25      2.99 o 
   2   9   5       32.15       28.49      0.90 o 
   3   9   5       12.01       11.47      0.72 o 
   0  10   5        1.90        2.91      0.84 o 
   1  10   5        4.09        4.06      0.43 o 
   2  10   5      113.17      105.45      1.77 o 
   3  10   5       22.42       23.88      1.18 o 
   0  11   5        4.55        3.80      0.63 o 
   1  11   5       69.69       65.25      1.36 o 
   2  11   5       13.90       16.98      0.85 o 
   0  12   5       25.03       24.55      1.36 o 
   1  12   5       37.96       41.54      1.29 o 
   2  12   5        4.03        5.27      0.57 o 
   0  13   5        0.06        0.51      0.58 o 
   0   0   6       15.57       16.63      1.20 o 
   1   0   6      155.58      151.08      2.22 o 
   2   0   6      123.03      130.57      1.71 o 
   3   0   6       17.86       17.53      0.84 o 
   4   0   6        0.01       -0.11      0.55 o 
   5   0   6       18.15       19.04      1.62 o 
   0   1   6      221.44      209.04      2.60 o 
   1   1   6       67.25       75.41      0.77 o 
   2   1   6     1129.57     1142.69      6.92 o 
   3   1   6       50.24       48.80      0.93 o 
   4   1   6       29.13       26.66      1.14 o 
   5   1   6        1.39        1.92      0.52 o 
   0   2   6      119.33      119.83      1.36 o 
   1   2   6      183.56      210.95      1.89 o 
   2   2   6      817.95      830.92      5.90 o 
   3   2   6      110.39      103.54      1.42 o 
   4   2   6      175.02      168.19      2.86 o 
   5   2   6        5.22        4.89      0.75 o 
   0   3   6      180.92      197.18      1.98 o 
   1   3   6       77.65       74.75      0.90 o 
   2   3   6      148.37      150.85      2.02 o 
   3   3   6        2.56        2.09      0.28 o 
   4   3   6        1.65        2.09      0.42 o 
   5   3   6        3.58        4.07      0.70 o 
   0   4   6        0.16        0.37      0.17 o 
   1   4   6       96.63      107.85      0.97 o 
   2   4   6       35.49       36.56      0.89 o 
   3   4   6      142.53      140.19      1.69 o 
   4   4   6       32.06       31.90      1.40 o 
   5   4   6        2.25        4.00      0.67 o 
   0   5   6        0.05        0.36      0.18 o 
   1   5   6      100.59      105.89      1.05 o 
   2   5   6      279.22      284.26      2.31 o 
   3   5   6      100.18       98.07      1.47 o 
   4   5   6       25.10       24.69      1.75 o 
   0   6   6      134.18      139.31      1.75 o 
   1   6   6       31.90       31.90      0.57 o 
   2   6   6      211.29      199.68      2.52 o 
   3   6   6       17.37       19.40      0.89 o 
   4   6   6       18.52       18.99      1.47 o 
   0   7   6       30.46       27.70      0.76 o 
   1   7   6        6.02        6.76      0.32 o 
   2   7   6      166.48      161.35      1.84 o 
   3   7   6       30.83       34.35      1.12 o 
   4   7   6       17.81       20.67      1.26 o 
   0   8   6        7.49        8.60      0.70 o 
   1   8   6      194.66      187.49      2.31 o 
   2   8   6      127.86      118.83      1.77 o 
   3   8   6       54.05       56.28      1.44 o 
   4   8   6        0.27        1.12      0.64 o 
   0   9   6        6.02        6.64      0.57 o 
   1   9   6       16.74       16.78      0.63 o 
   2   9   6       32.13       31.14      1.17 o 
   3   9   6        3.48        4.76      0.61 o 
   0  10   6      111.62      110.31      2.43 o 
   1  10   6       33.67       29.32      0.90 o 
   2  10   6        4.30        5.17      0.51 o 
   3  10   6       15.89       17.50      1.06 o 
   0  11   6        0.93        0.71      0.44 o 
   1  11   6        4.03        4.63      0.55 o 
   2  11   6       21.18       20.38      0.90 o 
   0  12   6        2.85        1.97      0.62 o 
   1  12   6        7.21        8.60      0.99 o 
   1   0   7      316.45      329.71      4.18 o 
   2   0   7       13.34       14.54      1.03 o 
   3   0   7        0.19        0.44      0.42 o 
   4   0   7        5.13        4.62      0.86 o 
   5   0   7        1.25        0.62      0.64 o 
   0   1   7        2.79        2.28      0.25 o 
   1   1   7      185.59      189.42      1.69 o 
   2   1   7       35.62       35.12      0.80 o 
   3   1   7       59.95       61.19      1.84 o 
   4   1   7       12.13       11.83      0.97 o 
   5   1   7        1.07        0.64      0.45 o 
   0   2   7       83.38       81.42      1.11 o 
   1   2   7       52.15       57.60      0.85 o 
   2   2   7       25.79       25.52      0.58 o 
   3   2   7       92.05       88.56      1.86 o 
   4   2   7       10.91       11.74      0.86 o 
   5   2   7        2.43        2.31      0.64 o 
   0   3   7      133.31      135.70      2.01 o 
   1   3   7       66.90       69.19      1.08 o 
   2   3   7       12.07       11.64      0.38 o 
   3   3   7      188.25      180.70      2.54 o 
   4   3   7       24.14       22.61      1.01 o 
   5   3   7        7.77        8.70      0.93 o 
   0   4   7      131.43      145.50      1.71 o 
   1   4   7      105.42      100.51      0.96 o 
   2   4   7       27.40       27.54      0.58 o 
   3   4   7        2.23        2.26      0.49 o 
   4   4   7       18.20       19.45      1.20 o 
   0   5   7      110.38      109.60      1.48 o 
   1   5   7      112.33      112.53      1.07 o 
   2   5   7       36.83       37.34      0.80 o 
   3   5   7       10.31        8.97      0.64 o 
   4   5   7        3.80        4.78      0.78 o 
   0   6   7      106.66      108.93      2.28 o 
   1   6   7       78.36       77.86      0.92 o 
   2   6   7      123.38      113.30      1.46 o 
   3   6   7       28.13       26.91      1.02 o 
   4   6   7        6.96        8.06      0.99 o 
   0   7   7       40.06       42.27      1.00 o 
   1   7   7       26.13       27.36      0.55 o 
   2   7   7       21.10       20.05      0.65 o 
   3   7   7       43.99       38.75      1.18 o 
   4   7   7       15.20       19.58      1.26 o 
   0   8   7       69.96       67.24      1.28 o 
   1   8   7      136.46      128.98      1.82 o 
   2   8   7       22.52       21.21      0.78 o 
   3   8   7        7.27        9.19      0.73 o 
   0   9   7       45.87       49.93      1.26 o 
   1   9   7       55.54       54.29      0.98 o 
   2   9   7       54.86       51.48      1.33 o 
   3   9   7       35.69       34.65      1.27 o 
   0  10   7       66.82       65.23      1.84 o 
   1  10   7       66.83       63.89      1.31 o 
   2  10   7       58.07       58.48      1.49 o 
   3  10   7        8.78        9.93      0.97 o 
   0  11   7       24.48       25.65      1.33 o 
   1  11   7       29.35       30.90      0.97 o 
   2  11   7       10.94       12.84      1.23 o 
   0  12   7        0.05        0.91      0.55 o 
   1  12   7       18.33       20.03      1.59 o 
   0   0   8      480.12      509.96      6.92 o 
   1   0   8        0.75        2.02      0.42 o 
   2   0   8       23.44       24.19      0.98 o 
   3   0   8      712.28      690.13     10.01 o 
   4   0   8        2.29        1.30      0.61 o 
   0   1   8        2.30        3.99      0.34 o 
   1   1   8       82.38       89.62      1.08 o 
   2   1   8        6.67        6.62      0.44 o 
   3   1   8      381.75      364.07      4.95 o 
   4   1   8        2.67        1.86      0.52 o 
   0   2   8       58.73       57.60      1.16 o 
   1   2   8       94.49       98.43      1.05 o 
   2   2   8       21.15       22.25      0.69 o 
   3   2   8       84.29       83.54      1.84 o 
   4   2   8        5.79        5.37      0.67 o 
   0   3   8      847.35      917.10      7.15 o 
   1   3   8       77.43       76.86      0.79 o 
   2   3   8      238.19      227.59      2.29 o 
   3   3   8      489.54      472.92      4.90 o 
   4   3   8        8.32        8.38      0.71 o 
   0   4   8        6.86        6.21      0.40 o 
   1   4   8      108.53      112.47      1.07 o 
   2   4   8       10.61       11.72      0.45 o 
   3   4   8      106.05       99.29      1.85 o 
   4   4   8       19.26       18.44      1.22 o 
   0   5   8       20.86       19.10      0.68 o 
   1   5   8       13.57       16.11      0.41 o 
   2   5   8       90.87       92.94      1.72 o 
   3   5   8        5.70        6.97      0.60 o 
   4   5   8        7.07        7.29      0.83 o 
   0   6   8        0.23        0.01      0.21 o 
   1   6   8       12.65       11.65      0.38 o 
   2   6   8       16.23       16.35      0.65 o 
   3   6   8       40.57       40.97      1.45 o 
   4   6   8        7.99        8.53      0.89 o 
   0   7   8      333.09      345.03      3.49 o 
   1   7   8      195.36      189.04      1.64 o 
   2   7   8       10.00        9.25      0.54 o 
   3   7   8       16.31       13.15      0.97 o 
   4   7   8        6.88        6.62      0.80 o 
   0   8   8        3.50        4.51      0.44 o 
   1   8   8       31.23       31.02      0.93 o 
   2   8   8       18.00       18.06      0.85 o 
   3   8   8       11.48       11.76      0.97 o 
   0   9   8       66.16       61.63      1.50 o 
   1   9   8      102.11       96.35      1.35 o 
   2   9   8        0.09        0.39      0.33 o 
   3   9   8       27.31       30.96      1.59 o 
   0  10   8       21.23       19.88      1.17 o 
   1  10   8        2.78        2.13      0.34 o 
   2  10   8       25.63       27.56      1.11 o 
   0  11   8       25.99       33.32      1.55 o 
   1  11   8       19.07       19.97      1.19 o 
   2  11   8        2.61        2.13      0.48 o 
   0  12   8        2.89        4.85      0.78 o 
   1   0   9      196.24      197.21      2.95 o 
   2   0   9        0.14        0.24      0.29 o 
   3   0   9       15.65       13.37      1.20 o 
   4   0   9        1.45        2.18      1.03 o 
   0   1   9        7.16        6.13      0.63 o 
   1   1   9       46.07       43.82      0.82 o 
   2   1   9       51.81       50.92      1.04 o 
   3   1   9       22.90       20.62      0.89 o 
   4   1   9       12.62       12.98      0.95 o 
   0   2   9        1.11        1.22      0.23 o 
   1   2   9      121.35      121.67      1.38 o 
   2   2   9       36.52       33.60      0.86 o 
   3   2   9       17.81       15.65      0.79 o 
   4   2   9       13.12       13.35      0.98 o 
   0   3   9        6.78        7.32      0.42 o 
   1   3   9       13.73       13.69      0.42 o 
   2   3   9       43.57       43.54      0.92 o 
   3   3   9       19.41       19.05      0.79 o 
   4   3   9        9.96       10.54      0.91 o 
   0   4   9       96.38       99.37      1.43 o 
   1   4   9       18.37       16.90      0.46 o 
   2   4   9       80.38       70.29      1.19 o 
   3   4   9        8.56        6.03      0.58 o 
   4   4   9        8.69        7.63      0.86 o 
   0   5   9       14.75       15.18      0.60 o 
   1   5   9      136.94      137.05      1.38 o 
   2   5   9       51.87       54.62      1.04 o 
   3   5   9        5.01        5.26      0.56 o 
   4   5   9        5.91        7.65      0.86 o 
   0   6   9       16.99       18.36      0.69 o 
   1   6   9       64.97       64.57      0.92 o 
   2   6   9       82.44       86.69      1.65 o 
   3   6   9       14.70       14.83      0.84 o 
   4   6   9       17.75       23.04      1.39 o 
   0   7   9      118.77      116.32      1.79 o 
   1   7   9       64.02       60.33      0.93 o 
   2   7   9        1.34        1.34      0.35 o 
   3   7   9       16.98       17.62      1.15 o 
   0   8   9       58.64       58.33      1.24 o 
   1   8   9        9.23        9.42      0.50 o 
   2   8   9       45.29       42.90      1.42 o 
   3   8   9       22.06       22.10      1.26 o 
   0   9   9      184.77      168.72      2.34 o 
   1   9   9        6.33        5.93      0.46 o 
   2   9   9       61.15       61.50      1.75 o 
   0  10   9       13.65       18.47      1.13 o 
   1  10   9       23.89       25.79      0.93 o 
   2  10   9       11.98       12.31      0.96 o 
   0  11   9        0.01        0.27      0.47 o 
   1  11   9        2.38        2.63      0.59 o 
   0   0  10      162.75      158.66      4.55 o 
   1   0  10       44.99       45.61      1.51 o 
   2   0  10       13.53       13.74      0.90 o 
   3   0  10        7.39        5.97      0.74 o 
   4   0  10        5.04        4.56      0.94 o 
   0   1  10      168.91      175.80      2.69 o 
   1   1  10      139.00      141.33      1.75 o 
   2   1  10      125.27      116.60      2.13 o 
   3   1  10       19.42       17.90      0.85 o 
   4   1  10       25.55       23.09      1.23 o 
   0   2  10       19.46       21.43      0.64 o 
   1   2  10        2.75        3.69      0.35 o 
   2   2  10      186.79      180.20      2.22 o 
   3   2  10       24.02       23.08      1.32 o 
   4   2  10       94.50       84.33      2.17 o 
   0   3  10        5.77        6.30      0.42 o 
   1   3  10       18.80       17.70      0.53 o 
   2   3  10      108.82      102.87      2.01 o 
   3   3  10        6.23        6.42      0.55 o 
   4   3  10       16.83       14.33      0.94 o 
   0   4  10       44.51       44.36      0.95 o 
   1   4  10       19.10       19.07      0.56 o 
   2   4  10      105.68       98.09      1.80 o 
   3   4  10       28.53       28.75      1.09 o 
   4   4  10       17.92       13.72      0.92 o 
   0   5  10        1.28        1.74      0.30 o 
   1   5  10      112.59      112.22      1.37 o 
   2   5  10       65.31       58.99      1.12 o 
   3   5  10        3.23        2.34      0.48 o 
   0   6  10       10.75       11.18      0.60 o 
   1   6  10       30.79       30.81      0.71 o 
   2   6  10       11.65       11.41      0.67 o 
   3   6  10        2.49        3.33      0.49 o 
   0   7  10        2.70        2.31      0.37 o 
   1   7  10        7.53        7.18      0.43 o 
   2   7  10       24.85       25.77      0.99 o 
   3   7  10       11.94       12.93      1.26 o 
   0   8  10       55.33       55.36      1.42 o 
   1   8  10       72.49       72.11      1.19 o 
   2   8  10       16.14       15.60      0.87 o 
   3   8  10        9.91       11.44      0.99 o 
   0   9  10       14.22       13.36      1.47 o 
   1   9  10        2.17        2.44      0.36 o 
   2   9  10       14.93       15.47      1.04 o 
   0  10  10       29.79       33.64      1.51 o 
   1  10  10        2.88        2.40      0.42 o 
   1   0  11       45.79       42.56      1.32 o 
   2   0  11      131.89      119.72      2.79 o 
   3   0  11        6.24        5.18      0.96 o 
   4   0  11        4.89        6.80      1.16 o 
   0   1  11       17.47       18.53      1.19 o 
   1   1  11       12.54       10.90      0.55 o 
   2   1  11       89.29       87.66      1.63 o 
   3   1  11        4.88        3.88      0.45 o 
   4   1  11       39.19       40.65      1.55 o 
   0   2  11        6.17        6.44      0.63 o 
   1   2  11       84.25       85.40      1.29 o 
   2   2  11       14.92       14.16      0.79 o 
   3   2  11        3.25        3.20      0.43 o 
   4   2  11       54.64       47.41      1.48 o 
   0   3  11        2.05        2.65      0.44 o 
   1   3  11      139.49      137.22      1.70 o 
   2   3  11       12.62       12.08      0.61 o 
   3   3  11       10.17       11.23      0.69 o 
   4   3  11       17.26       15.70      1.22 o 
   0   4  11        8.80        8.98      0.62 o 
   1   4  11      132.45      131.48      1.66 o 
   2   4  11       22.28       22.34      0.77 o 
   3   4  11        0.58        0.30      0.36 o 
   0   5  11       62.52       65.81      1.77 o 
   1   5  11       39.54       39.35      0.89 o 
   2   5  11       34.80       32.23      0.87 o 
   3   5  11        8.90        8.10      0.70 o 
   0   6  11       91.03       90.78      1.80 o 
   1   6  11       18.38       18.10      0.78 o 
   2   6  11        1.70        1.04      0.31 o 
   3   6  11        3.98        5.62      0.58 o 
   0   7  11        3.99        4.47      0.53 o 
   1   7  11       43.57       40.00      1.05 o 
   2   7  11       22.03       24.96      1.00 o 
   3   7  11       14.76       14.99      1.09 o 
   0   8  11      103.27      105.36      2.07 o 
   1   8  11       72.09       75.07      1.48 o 
   2   8  11        4.95        8.28      0.70 o 
   0   9  11       28.38       29.57      1.43 o 
   1   9  11       14.69       16.35      1.02 o 
   0  10  11       19.01       19.93      1.39 o 
   0   0  12      162.48      178.56      5.32 o 
   1   0  12       10.05       10.09      1.53 o 
   2   0  12       50.72       47.72      1.59 o 
   3   0  12        0.07       -0.20      0.43 o 
   0   1  12      182.17      196.12      4.08 o 
   1   1  12        2.56        2.29      0.33 o 
   2   1  12        9.59        8.64      0.59 o 
   3   1  12       20.90       20.54      0.92 o 
   0   2  12        6.77        8.22      0.74 o 
   1   2  12       19.06       19.87      0.69 o 
   2   2  12        0.69        0.45      0.28 o 
   3   2  12        3.37        3.44      0.45 o 
   0   3  12       12.21       12.27      0.87 o 
   1   3  12       31.96       30.40      0.88 o 
   2   3  12       20.20       17.60      0.73 o 
   3   3  12       20.29       20.82      1.05 o 
   0   4  12      126.05      134.04      2.60 o 
   1   4  12       13.50       14.42      0.69 o 
   2   4  12       37.28       34.92      1.12 o 
   3   4  12        9.00        8.57      0.96 o 
   0   5  12       20.46       22.97      1.09 o 
   1   5  12       40.06       40.83      1.51 o 
   2   5  12        1.81        1.71      0.35 o 
   3   5  12        2.61        3.23      0.53 o 
   0   6  12       65.91       69.09      3.29 o 
   1   6  12       18.20       17.32      0.77 o 
   2   6  12        0.66        1.30      0.37 o 
   0   7  12       43.10       40.21      2.00 o 
   1   7  12       14.31       14.43      0.85 o 
   2   7  12        1.55        0.91      0.39 o 
   0   8  12        5.00        7.46      1.60 o 
   1   8  12        5.69        5.68      0.60 o 
   0   9  12       37.53       40.30      1.99 o 
   1   0  13       81.19       77.84      2.52 o 
   2   0  13       10.78        9.97      1.40 o 
   3   0  13        0.04       -0.21      0.51 o 
   0   1  13       13.15       15.07      1.01 o 
   1   1  13      128.15      126.42      2.31 o 
   2   1  13        6.24        6.38      0.59 o 
   3   1  13        2.23        0.93      0.36 o 
   0   2  13       68.92       69.57      2.26 o 
   1   2  13       23.93       26.08      1.31 o 
   2   2  13        3.02        2.70      0.38 o 
   3   2  13        1.08        0.29      0.32 o 
   0   3  13        8.48        9.21      0.82 o 
   1   3  13        4.31        5.70      0.60 o 
   2   3  13       25.80       25.15      1.04 o 
   3   3  13        3.17        3.49      0.51 o 
   0   4  13        3.24        2.69      0.50 o 
   1   4  13       56.52       54.67      1.49 o 
   2   4  13       26.57       24.69      0.87 o 
   0   5  13      130.50      133.95      3.54 o 
   1   5  13       10.80       10.40      0.71 o 
   2   5  13        2.41        2.76      0.49 o 
   0   6  13        8.72        8.40      0.82 o 
   1   6  13        4.41        5.65      0.55 o 
   2   6  13       16.98       15.54      0.94 o 
   0   7  13       11.01       12.40      0.99 o 
   1   7  13       13.04       16.49      1.03 o 
   0   8  13        0.44        0.16      0.45 o 
   0   0  14       21.12       19.52      2.04 o 
   1   0  14       44.96       47.65      2.03 o 
   2   0  14        4.63        2.55      0.69 o 
   0   1  14       49.96       50.80      2.08 o 
   1   1  14       72.35       72.47      1.79 o 
   2   1  14        3.23        3.46      0.55 o 
   0   2  14       41.65       38.60      2.18 o 
   1   2  14        8.48        8.99      0.69 o 
   2   2  14        3.20        2.58      0.46 o 
   0   3  14        5.69        5.64      1.59 o 
   1   3  14       23.31       25.50      1.05 o 
   2   3  14        0.30        0.29      0.34 o 
   0   4  14       50.70       52.89      4.79 o 
   1   4  14       23.86       24.48      1.03 o 
   2   4  14        2.55        2.11      0.55 o 
   0   5  14        0.12        1.86      0.61 o 
   1   5  14       73.43       79.06      2.62 o 
   2   5  14       13.61       16.25      1.07 o 
   0   6  14        0.86        1.96      0.78 o 
   1   6  14        4.40        5.15      0.61 o 
   1   0  15       32.87       34.71      1.83 o 
   2   0  15       10.41        8.87      1.15 o 
   0   1  15        7.92        6.54      1.00 o 
   1   1  15       12.86       15.05      0.91 o 
   2   1  15        4.65        3.33      0.56 o 
   0   2  15       12.45       10.41      1.21 o 
   1   2  15        2.79        1.97      0.43 o 
   0   3  15       30.26       32.19      1.82 o 
   1   3  15        3.66        3.80      0.53 o 
   0   4  15       23.31       26.84      1.75 o 
   1   4  15       17.46       19.33      0.99 o 
   0   5  15       10.02       12.58      2.04 o 
   0   0  16      271.28      287.53      8.43 o 
   0   1  16        3.12        5.48      1.08 o 
   0   2  16       23.26       23.66      1.76 o 
                                                 
